# Supplementary material for: Human Dermal CD14+ Cells Are a Transient Population of Monocyte-Derived Macrophages
Source: Immunity. 2014 Sep 18;41(3):465–77. doi: 10.1016/j.immuni.2014.08.006 (PMC4175180; doi:10.1016/j.immuni.2014.08.006)
Supplement: Document S2. Table S2 [file mmc2.xlsx]

## Sheet: Sheet1
Table S2, related to Figure 3. Conserved genes defining human and mouse monocytes, macrophages and DCs
>1.5 fold change upregulated in monocytes and macrophages compared to DCs
GeneSymbol (human)	GeneSymbol (mouse)	Fold change (human)	Fold change (mouse)
SLC11A1	Slc11a1	38.72	5.44
MAFB	Mafb	22.7	7.24
CD14	Cd14	12.98	6.37
IRAK3	Irak3	9.03	3.49
FCGR2A	Fcgr3	8.28	14.48
RIN2	Rin2	7.09	2.85
NPL	Npl	6.87	1.87
LAMP1	Lamp1	6.78	2.43
CEBPB	Cebpb	6.7	5.39
PILRA	Pilra	6.47	14.22
ABCC3	Abcc3	6.04	2.57
NR1H3	Nr1h3	5.65	1.8
IFITM3	Ifitm3	5.61	4.74
C3AR1	C3ar1	5.57	5.65
VCAN	Vcan	5.32	2.35
MS4A7	Ms4a7	5.15	3.07
CD163	Cd163	5.15	3.19
C1orf85	0610031J06Rik	4.95	1.89
PLD1	Pld1	4.95	3.72
TLR4	Tlr4	4.75	6.68
GPNMB	Gpnmb	4.42	1.98
MERTK	Mertk	4.09	6.13
PLIN2	Plin2	4.05	2.83
RENBP	Renbp	4.04	1.78
PFKFB4	Pfkfb4	3.97	2.08
SLC38A6	Slc38a6	3.95	1.93
MPP1	Mpp1	3.84	4.71
FOLR2	Folr2	3.84	1.73
ADAMDEC1	Adamdec1	3.74	1.62
ITSN1	Itsn1	3.73	2.58
IFITM2	Ifitm2	3.68	3.11
TLR2	Tlr2	3.67	2.12
FCER1G	Fcer1g	3.6	4.33
CCL13	Ccl2	3.59	2.63
WLS	Wls	3.51	4.03
CD68	Cd68	3.47	3.27
CTSB	Ctsb	3.43	3.24
RRAS	Rras	3.35	2.46
SLCO2B1	Slco2b1	3.26	2.72
GNS	Gns	3.1	1.56
NPC1	Npc1	3.05	1.63
GeneSymbol (human)	GeneSymbol (mouse)	Fold change (human)	Fold change (mouse)
STAB1	Stab1	2.99	2.57
AGTRAP	Agtrap	2.94	1.89
SMPDL3A	Smpdl3a	2.88	2.86
CTSA	Ctsa	2.88	4.57
CASP4	Casp4	2.82	2.15
RHOB	Rhob	2.78	4.81
SLC31A2	Slc31a2	2.7	1.54
GRK5	Grk5	2.68	1.83
ZEB2	Zeb2	2.66	6.62
F13A1	F13a1	2.59	7.08
LHFPL2	Lhfpl2	2.57	1.56
TMBIM1	Tmbim1	2.53	2.19
PLTP	Pltp	2.53	5.3
MAF	Maf	2.48	2.21
KCNJ2	Kcnj2	2.45	2.24
TCIRG1	Tcirg1	2.45	1.62
VPS37B	Vps37b	2.4	2
ACP2	Acp2	2.37	2.77
GOLM1	Golm1	2.35	1.53
LILRA5	Lilra5	2.3	4.8
TREM1	Trem1	2.22	2.73
SLC15A3	Slc15a3	2.22	4.26
SLC43A2	Slc43a2	2.17	2.57
SEPP1	Sepp1	2.12	8.99
P2RX7	P2rx7	2.08	2.31
EXT1	Ext1	2.07	1.75
ARAP1	Arap1	2.04	1.91
TMEM205	Tmem205	2.03	1.55
ARHGEF10L	Arhgef10l	2.02	2.13
SLC29A1	Slc29a1	2.02	2.18
GBGT1	Gbgt1	2	2.72
GBA	Gba	1.98	1.63
NCEH1	Nceh1	1.92	2.64
CNIH4	Cnih4	1.9	1.72
SLC25A37	Slc25a37	1.9	1.76
TMEM26	Tmem26	1.89	2.18
DMXL2	Dmxl2	1.88	2.17
PLEKHG3	Plekhg3	1.88	1.71
RNF13	Rnf13	1.87	1.9
TPST2	Tpst2	1.86	2
RUSC2	Rusc2	1.83	1.54
SVIL	Svil	1.81	2.93
PEPD	Pepd	1.8	1.75
MAP2K3	Map2k3	1.78	1.65
GeneSymbol (human)	GeneSymbol (mouse)	Fold change (human)	Fold change (mouse)
RCBTB2	Rcbtb2	1.77	2.27
PLOD1	Plod1	1.76	2.82
IL10RB	Il10rb	1.73	1.52
CTBS	Ctbs	1.72	2.1
LPL	Lpl	1.72	4.46
YPEL3	Ypel3	1.72	2.08
CDC42EP2	Cdc42ep2	1.7	1.8
MID1IP1	Mid1ip1	1.69	1.77
TNFRSF1A	Tnfrsf1a	1.69	2.8
NOTCH1	Notch1	1.67	2.13
SNX24	Snx24	1.66	1.8
LAIR1	Lair1	1.65	4.98
CD53	Cd53	1.64	2.61
ARHGAP24	Arhgap24	1.61	1.71
GPR84	Gpr84	1.59	1.83
ECM1	Ecm1	1.59	3.51
CTSD	Ctsd	1.56	7.79
EMILIN2	Emilin2	1.55	5.97
SLC16A6	Slc16a6	1.55	1.77
ATP6AP1	Atp6ap1	1.54	2.41
ATG7	Atg7	1.53	1.85
C1QA	C1qa	1.52	5.05
C5AR2	C5ar2	1.52	1.79
LY6E	Ly6e	1.52	2.15
EMP3	Emp3	1.52	2.83
NECAP1	Necap1	1.51	1.69
> 1.5 fold change downregulated in monocytes and macrophages compared to DCs
GeneSymbol (human)	GeneSymbol (mouse)	Fold change (human)	Fold change (mouse)
FLT3	Flt3	-11.7855	-18.3179
SH3BP4	Sh3bp4	-7.15863	-2.38461
PPP1R14A	Ppp1r14a	-5.70288	-2.57261
HLA-DOA	H2-Oa	-5.10261	-6.10705
BTLA	Btla	-4.52162	-6.35784
CIITA	Ciita	-4.0957	-4.75705
DHRS3	Dhrs3	-3.83424	2.43466
BCL11A	Bcl11a	-3.63927	-2.64651
ACAP1	Acap1	-3.62209	-2.39424
BATF3	Batf3	-3.1772	-2.34879
NCOA7	Ncoa7	-2.71121	-1.6276
UST	Ust	-2.65377	-2.07022
NUSAP1	Nusap1	-2.62815	-1.83516
ETV6	Etv6	-2.54027	-1.61434
GeneSymbol (human)	GeneSymbol (mouse)	Fold change (human)	Fold change (mouse)
CD86	Cd86	-2.47203	-1.76356
CCR6	Ccr6	-2.47166	-1.57096
GCSAM	Gcsam	-2.39975	-4.01056
MKL1	Mkl1	-2.36552	-1.61445
SRGAP3	Srgap3	-2.34863	-2.24647
CXCR3	Cxcr3	-2.22553	-2.16069
OSBPL3	Osbpl3	-2.2022	-2.24956
CARD11	Card11	-2.15705	-2.67217
LEPREL1	Leprel1	-2.10743	-1.92158
MCM2	Mcm2	-2.00226	-1.65865
MCM6	Mcm6	-1.98228	-1.93348
SUB1	Sub1	-1.96546	-1.83472
LRRK1	Lrrk1	-1.94605	-2.08171
KIT	Kit	-1.94042	-15.9009
GPR114	Gpr114	-1.91502	-2.95634
DOCK10	Dock10	-1.89923	-2.48771
UBXN2A	Ubxn2a	-1.85836	-1.77952
UCK2	Uck2	-1.8491	-1.776
CYFIP2	Cyfip2	-1.84735	-2.51636
MCM4	Mcm4	-1.84059	-1.53392
RAB11FIP1	Rab11fip1	-1.83411	-1.74118
PDE7A	Pde7a	-1.74947	-1.53261
UVRAG	Uvrag	-1.74274	-2.05888
Sept6	Sept6	-1.73238	-3.77623
TYK2	Tyk2	-1.72445	-1.54767
ABHD6	Abhd6	-1.67039	-1.52039
LY75	Ly75	-1.66176	-8.08282
SNX22	Snx22	-1.65429	-2.99841
GPR126	Gpr126	-1.59253	-1.84235
HMGCR	Hmgcr	-1.59011	-1.97301
SMC4	Smc4	-1.57447	-2.33681
RASSF2	Rassf2	-1.56509	-1.95497
SUOX	Suox	-1.54548	-1.86748
CCNB2	Ccnb2	-1.52482	-1.76291
KLF8	Klf8	-1.5159	-1.68572
